# Supplementary material for: Genome mining of cyclodipeptide synthases unravels unusual tRNA-dependent diketopiperazine-terpene biosynthetic machinery
Source: Nat Commun. 2018 Oct 5;9:4091. doi: 10.1038/s41467-018-06411-x (PMC6173783; doi:10.1038/s41467-018-06411-x)
Supplement: Supplementary file 4 — Supplementary Data 1 [file 41467_2018_6411_MOESM4_ESM.xlsx]

## Sheet: Sheet1
Supplementary Data 1. Bacteria and plasmids used in this study
Strains or plasmids	Description	Reference or source
Strains
E. coli Top10	Host strain of cosmid vector SuperCos1	Invitrogen
E. coli DH5a	Host strain for general cloning	Stratagene
E. coli ET12567/pUZ8002	Host strain for conjugation	1
E. coli BW25113/pIJ790	Host strain for PCR-targeting	2
E. coli BL21(DE3)	Protein expression host	Invitrogen
Streptomyces youssoufiensis OUC6819	Wild type harboring the dmt1 locus, DMTs producer	3
Streptomyces sp.NRRL F-5123	Strain harboring the dmt2 locus	NRRLa
Streptomyces aidingensis CGMCC 4.5739	Strain harboring the dmt3 locus	CGMCCb
Streptomyces coelicolor M1146	Host strain for heterologous expression	4
M1146/pWLI615	S. coelicolor M1146 harboring dmtB1C1	This study
M1146/pWLI616	S. coelicolor M1146 harboring dmtA1B1C1	This study
M1146/pWLI617	S. coelicolor M1146 harboring dmtB2C2	This study
M1146/pWLI618	S. coelicolor M1146 harboring dmtA2B2C2	This study
M1146/pWLI619	S. coelicolor M1146 harboring dmtB3C3	This study
M1146/pWLI620	S. coelicolor M1146 harboring dmtA3B3C3	This study
ΔdmtA1	dmtA1 inactivation mutant of S. youssoufiensis OUC6819	This study
ΔdmtB1	dmtB1 inactivation mutant of S. youssoufiensis OUC6819	This study
ΔdmtC1	dmtC1 inactivation mutant of S. youssoufiensis OUC6819	This study
Plasmids
SuperCosI	AmpR, KanR, cosmid vector	Stratagene
pIJ773	AprR, source of acc(3)IV-oriT cassette	5
pIJ790	CmR, λ RED recombination plasmid	5
pSET152C	pSET152 derivative, with insertion of the neo gene from SuperCos1 at the sites of ApaI and SgrAI	Our laboratory
pET-28a	KanR, expression vector	Novagen
pET-32a	AmpR, expression vector	Novagen
pWLI611	pET28a carrying dmtB1	This study
pWLI612	pET28a carrying dmtB2	This study
pWLI613	pET28a carrying dmtB3	This study
pWLI614	cosmid harboring dmt1 biosynthetic genes from S. youssoufiensis OUC6819	This study
pWLI615	pSET152C derivative harboring dmtB1C1 under the control of Pgapdh	This study
pWLI616	pSET152C derivative harboring dmtA1B1C1 under the control of Pgapdh	This study
pWLI617	pSET152C derivative harboring dmtB2C2 under the control of Pgapdh	This study
pWLI618	pSET152C derivative harboring dmtA2B2C2 under the control of Pgapdh	This study
pWLI619	pSET152C derivative harboring dmtB3C3 under the control of Pgapdh	This study
pWLI620	pSET152C derivative harboring dmtA3B3C3 under the control of Pgapdh	This study
pWLI621	pWLI614 derivative where dmtA1 was replaced with acc(3)IV-oriT cassette	This study
pWLI622	pWLI614 derivative where dmtB1 was replaced with acc(3)IV-oriT cassette	This study
pWLI623	pWLI614 derivative where dmtC1 was replaced with acc(3)IV-oriT cassette	This study
pWLI624	pSET152C derivative harboring dmtA1 under the control of Pgapdh	This study
pWLI625	pSET152C derivative harboring dmtB1 under the control of Pgapdh	This study
pWLI626	pSET152C derivative harboring dmtC1 under the control of Pgapdh	This study
pWLI627	pET-32a harboring dmtC1	This study
a: NRRL: Agricultural Research Service Culture Collection
b: CGMCC: China General Microbiological Collection Center
Supplementary References
1. Datsenko, K. A. & Wanner, B. L. One-step inactivation of chromosomal genes in Escherichia coli K-12 using PCR products. Proc Natl Acad Sci USA 97, 6640-6645 (2000).
2. MacNeil, D. J. et al. Analysis of Streptomyces avermitilis genes required for avermectin biosynthesis utilizing a novel integration vector. Gene 111, 61-68 (1992).
3. Che, Q. et al. Hybrid isoprenoids from a reeds rhizosphere soil derived actinomycete Streptomyces sp. CHQ-64. Org. Lett. 14, 3438 (2012).
4. Gomez-Escribano, J. P. & Bibb, M. J. Engineering Streptomyces coelicolor for heterologous expression of secondary metabolite gene clusters. Microb Biotechnol 4, 207-215 (2011).
5. Gust, B., Challis, G. L., Fowler, K., Kieser, T. & Chater, K. F. PCR-targeted Streptomyces gene replacement identifies a protein domain needed for biosynthesis of the sesquiterpene soil odor geosmin. Proc Natl Acad Sci USA 100, 1541-1546 (2003).
