# Supplementary material for: Genome mining of cyclodipeptide synthases unravels unusual tRNA-dependent diketopiperazine-terpene biosynthetic machinery
Source: Nat Commun. 2018 Oct 5;9:4091. doi: 10.1038/s41467-018-06411-x (PMC6173783; doi:10.1038/s41467-018-06411-x)
Supplement: Supplementary file 5 — Supplementary Data 2 [file 41467_2018_6411_MOESM5_ESM.xlsx]

## Sheet: Sheet1
Supplementary Data 2. The amino acid residues of selected CDPSs constituting the two binding pockets
CDPS		Cyclodipeptides produceda	Residues constituting binding pocket P1 with corresponding numbering in AlbCb									Residues constituting binding pocket P2 with corresponding numbering in AlbCb
	Acession No
			33	35	65	67	119	185	186	200		152	155	156	159	204	206	207
AlbC	AAN07909.1	cFL, cFF, cFY, cFM	L	G	V	V	L	L	F	L		M	A	V	N	I	T	P
YvmC-Blic	AAU25020.1	cLL, cLM, cLF	L	G	L	A	F	F	F	L		M	A	A	G	R	W	K
SSMG_00951	WP_009073312	cWW	V	G	I	P	M	F	F	N		M	E	V	A	Q	L	P
K530_34281	WP_016576960	cWW	L	G	I	P	L	L	C	H		A	K	A	S	Q	I	P
Amir_4627	ACU38460.1	cWW	V	G	V	P	M	F	F	N		M	V	V	L	R	L	P
SCAT_0901_BIS	WP_014141671	cWW	V	G	V	P	L	F	F	C		M	A	A	S	K	V	P
SCAT_0198	WP_014140974	cWW	V	G	V	P	M	F	F	C		M	E	A	A	R	I	P
IH64_RS29765	WP_033229996.1	cWW	V	G	I	P	M	F	F	C		A	T	V	A	R	L	P
H299_RS0130965	WP_027751606.1	cWW	V	G	V	P	M	F	F	C		M	D	V	A	Q	L	P
D450_RS0105200	WP_017537615.1	cWW	V	G	V	P	M	F	F	N		M	E	V	A	R	L	P
NcdA	AKR54056.1	cWW	V	G	V	P	M	F	F	N		M	D	V	A	R	L	P
NozA	AKR54045.1	cWW	L	G	V	A	L	F	F	S		M	A	V	S	M	L	P
DmtB1	AVP32201	cWV, cWP, cWL, cWI, cWA	L	G	M65	P	L	F184	L185	A199		V152	K155	V	N159	H203	V205	E206
DmtB2	WP_031516034.1	cWP, cWL	L	G	V74	P	L	L	L194	A		A	S	V	G	K	I214	D
DmtB3	WP_093840774.1	cWL	L	G	M	P	L	F	L	L		A	A	A	A	R	M	E
Nvec-CDPS2	XP_001636126.1	cWM, cWF, cWL, cWA, cWG, cFF, cFL, cFA, cYL, cYF, cYM, cLA	L	G	F	P	F	Y	I	F		E	R	V	K	R	W	P
a CDPs with lower yields are labeled in gray.
b Residues for mutagenesis are indicated as bold letters with their corresponding positions.
